# Supplementary material for: Induction of Reactive Bone Stromal Fibroblasts in 3D Models of Prostate Cancer Bone Metastases
Source: Biology (Basel). 2023 Jun 15;12(6):861. doi: 10.3390/biology12060861 (PMC10294842; doi:10.3390/biology12060861)
Supplement: Supplementary file 1 [file biology-12-00861-s001.zip]

Archive with 2 entries (2 files):
- biology-2398159-supplementary.pdf
- Table S1.xlsx
